# Supplementary material for: Association between food insecurity and mental health outcomes among a convenient sample of Lebanese pregnant women
Source: PLoS One. 2025 Sep 29;20(9):e0332581. doi: 10.1371/journal.pone.0332581 (PMC12478941; doi:10.1371/journal.pone.0332581)
Supplement: S1 Table — (XLSX) [file pone.0332581.s001.xlsx]

## Sheet: Sheet1
Participant Code	Food Security Status	HFIAS	A_DEAPS	A_DEAPS_CAT	PSQI_CAT	PSQI_CONT	Anxiety_CONT	Depression_CONT	Anxiety_CAT	Depression_CAT	BDS_CONT	BDS_CAT	MEDAS_Score	MEDAS_CAT	PREG_TRIMESTER	Parity	GENDER_FETUS	Constipation	Anemia	Hypertension	Gestational diabetes	Pre-preg BMI	BMI_CAT	Iron	Calcium	B9	Iodine	Multivitamin	Caregiver	Breastfeeding	Age_CAT	Setting	Educational level	Employment status	Smoking	Crowding Index	Financial independency	Number of fetuses
1	Food Insecure	27	0	No Disordered Eating	Good Sleep Quality	1	0	0	No anxiety	No Depression	9	High Distress	6	Moderate to Fair Adherence		Yes	Don't Know	No	No	No	Not Tested	19.05	Normal	Yes	Yes	Yes	Yes	Yes	Private Physician	Yes, Exclusive	> 30 years	Urban	University/equivalent	Employed	No	Not Crowded	Yes	More than one
2	Food Insecure	24	10	Disordered Eating	Poor Sleep Quality	15	0	0	No anxiety	No Depression	10	High Distress	7	Moderate to Fair Adherence	Second Trimester	Yes	Male	No	Yes	No	No	14.52	Underweight	Yes	No	Yes	No	No	Other	Yes, Mixed	<= 30 years	Rural	University/equivalent	Employed	Yes	Not Crowded	Yes	1
3	Food Insecure	10	6	No Disordered Eating	Poor Sleep Quality	8	1	2	No anxiety	No Depression	27	High Distress	6	Moderate to Fair Adherence	Third Trimester	Yes	Male	Yes	No	No	No			No	No	No	No	Yes	Other	Yes, Mixed	<= 30 years	Urban	University/equivalent	Employed	No	Not Crowded	Yes	1
4	Food Secure	0	2	No Disordered Eating	Poor Sleep Quality	6	0	0	No anxiety	No Depression	8	Moderate Distress	10	Good to Very Good Adherence	Third Trimester	No	Don't Know	No	Yes	No	No	25.64	Overweight	Yes	Yes	No	No	Yes	Private Physician	Yes, Exclusive	> 30 years	Urban	University/equivalent	Employed	No	Not Crowded	Yes	1
5	Food Insecure	1	8	No Disordered Eating	Poor Sleep Quality	11	6	6	Anxiety	Depression	27	High Distress	7	Moderate to Fair Adherence	Third Trimester	Yes	Female	Yes	Yes	No	No	25.89	Overweight	No	Yes	No	No	Yes	Other	Yes, Exclusive	<= 30 years	Urban	University/equivalent	Employed	No	Not Crowded	Yes	1
6	Food Insecure	12	5	No Disordered Eating	Poor Sleep Quality	10	3	6	Anxiety	Depression	17	High Distress	8	Moderate to Fair Adherence	Second Trimester	Yes	Male	Yes	Yes	Yes	No	20.76	Normal	Yes	Yes	Yes	Yes	Yes	Private Physician	Yes, Exclusive		Rural	Others	Unemployed	No	Crowded	No	1
7	Food Insecure	6	9	No Disordered Eating	Poor Sleep Quality	8	2	3	No anxiety	Depression	16	High Distress	5	Weak Adherence	Third Trimester	No	Female	Yes	Yes	No	No	27.34	Overweight	Yes	Yes	No	No	Yes	Other	Yes, Mixed	> 30 years	Rural	University/equivalent	Unemployed	No	Not Crowded	No	1
8	Food Secure	0	2	No Disordered Eating	Good Sleep Quality	3	1	0	No anxiety	No Depression	1	Moderate Distress	9	Moderate to Fair Adherence	Second Trimester	No	Don't Know	No	No	No	Not Tested	19.88	Normal	No	No	No	No	Yes	Private Physician	Yes, Exclusive	> 30 years	Urban	University/equivalent	Employed	No	Not Crowded	Yes	1
9	Food Secure	0	4	No Disordered Eating	Good Sleep Quality	5	2	0	No anxiety	No Depression	7	Moderate Distress	9	Moderate to Fair Adherence	Third Trimester	No	Male	No	No	No	No	23.31	Normal	Yes	Yes	No	No	Yes	Private Physician	Yes, Exclusive	> 30 years	Urban	University/equivalent	Employed	No	Not Crowded	No	1
10	Food Secure	0	9	No Disordered Eating	Good Sleep Quality	4	1	0	No anxiety	No Depression	1	Moderate Distress	5	Weak Adherence	Third Trimester	No	Male	No	No	No	No	26.26	Overweight	Yes	No	Yes	No	Yes	Private Physician	Yes, Exclusive	<= 30 years	Urban	University/equivalent	Employed	No	Not Crowded	Yes	1
11	Food Secure	0	5	No Disordered Eating	Good Sleep Quality	3	1	0	No anxiety	No Depression	16	High Distress	6	Moderate to Fair Adherence	Second Trimester	Yes	Female	No	No	No	Not Tested	23.42	Normal	No	No	No	No	Yes	Private Physician	Yes, Exclusive	<= 30 years	Urban	University/equivalent	Employed	No	Not Crowded	Yes	1
12	Food Insecure	5	8	No Disordered Eating	Poor Sleep Quality	12	4	2	Anxiety	No Depression	20	High Distress	3	Weak Adherence	Third Trimester	No	Female	Yes	Yes	No	No	22.68	Normal	Yes	Yes	No	No	Yes	Private Physician	Yes, Mixed	<= 30 years	Urban	University/equivalent	Employed	No	Not Crowded	Yes	1
13	Food Insecure	1	10	Disordered Eating	Good Sleep Quality	4	2	2	No anxiety	No Depression	13	High Distress	10	Good to Very Good Adherence	Third Trimester	Yes	Male	Yes	No	No	No	22.95	Normal	Yes	Yes	Yes	Yes	Yes	Other	Yes, Exclusive	<= 30 years	Urban	University/equivalent	Employed	No	Not Crowded	Yes	1
14	Food Insecure	1	3	No Disordered Eating	Good Sleep Quality	5	4	5	Anxiety	Depression	23	High Distress	9	Moderate to Fair Adherence	Third Trimester	No	Male	Yes	Yes	No	No	24.06	Normal	Yes	No	No	No	Yes	Private Physician	Did not decide yet	<= 30 years	Rural	University/equivalent	Unemployed	No	Not Crowded	Prefer Not to Say	1
15	Food Secure	0	0	No Disordered Eating	Poor Sleep Quality	9	6	2	Anxiety	No Depression	17	High Distress	7	Moderate to Fair Adherence	Third Trimester	No	Male	No	No	No	No	23.74	Normal	Yes	Yes	Yes	No	Yes	Private Physician	Yes, Mixed	> 30 years	Rural	University/equivalent	Employed	No	Not Crowded	Yes	1
16	Food Secure	0	0	No Disordered Eating	Poor Sleep Quality	7	6	4	Anxiety	Depression	18	High Distress	6	Moderate to Fair Adherence	Third Trimester	No	Female	Yes	No	No	No	15.59	Underweight	Yes	Yes	Yes	Yes	Yes	Private Physician	No	> 30 years	Urban	University/equivalent	Employed	No	Not Crowded	Yes	1
17	Food Secure	0	6	No Disordered Eating	Good Sleep Quality	2	2	3	No anxiety	Depression	24	High Distress	8	Moderate to Fair Adherence	Second Trimester	No	Male	No	No	No	Not Tested	26.35	Overweight	Yes	Yes	Yes	No	Yes	Other	Yes, Mixed	> 30 years	Rural	University/equivalent	Employed	No	Not Crowded	Yes	1
18	Food Secure	0	1	No Disordered Eating	Good Sleep Quality	0	2	2	No anxiety	No Depression	10	High Distress	8	Moderate to Fair Adherence	Second Trimester	Yes	Don't Know	No	No	No	Not Tested	26.2	Overweight	No	No	No	No	No	Private Physician	Did not decide yet	<= 30 years	Urban	Others	Unemployed	No	Not Crowded	No	1
19	Food Insecure	2	7	No Disordered Eating	Good Sleep Quality	3	2	2	No anxiety	No Depression	11	High Distress	7	Moderate to Fair Adherence	Third Trimester	No	Female	No	No	No	Yes	30.84	Obesity	Yes	Yes	No	No	Yes	Other	Yes, Mixed	> 30 years	Urban	University/equivalent	Employed	No	Not Crowded	Yes	1
20	Food Secure	0	5	No Disordered Eating	Good Sleep Quality	5	2	0	No anxiety	No Depression	13	High Distress	4	Weak Adherence	Second Trimester	Yes	Female	Yes	No	No	Not Tested	31.55	Obesity	No	No	No	No	Yes	Private Physician	Yes, Exclusive	<= 30 years	Urban	University/equivalent	Employed	No	Not Crowded	Yes	1
21	Food Insecure	1	0	No Disordered Eating	Poor Sleep Quality	7	3	3	Anxiety	Depression	15	High Distress	4	Weak Adherence	Third Trimester	No	Male	Yes	No	No	No	16.41	Underweight	Yes	No	No	No	Yes	Private Physician	Yes, Exclusive	<= 30 years	Rural	University/equivalent	Employed	No	Not Crowded	Yes	1
22	Food Secure	0	4	No Disordered Eating	Poor Sleep Quality	7	6	2	Anxiety	No Depression	19	High Distress	7	Moderate to Fair Adherence	First Trimester	Yes	Don't Know	No	No	No	Not Tested	34.41	Obesity	No	No	Yes	No	No	Private Physician	Yes, Exclusive	<= 30 years	Rural	University/equivalent	Employed	No	Not Crowded	Yes	1
23	Food Insecure	3	4	No Disordered Eating	Good Sleep Quality	4	4	2	Anxiety	No Depression	14	High Distress	9	Moderate to Fair Adherence	Second Trimester	Yes	Don't Know	No	No	No	Not Tested	24.98	Overweight	Yes	No	No	No	Yes	Other	Yes, Mixed	<= 30 years	Rural	University/equivalent	Unemployed	No	Not Crowded	Prefer Not to Say	1
24	Food Secure	0	4	No Disordered Eating	Good Sleep Quality	4	1	1	No anxiety	No Depression	10	High Distress	6	Moderate to Fair Adherence	First Trimester	Yes	Don't Know	No	No	No	Not Tested	20.2	Normal	No	No	No	No	No	Other	Yes, Exclusive	<= 30 years	Rural	University/equivalent	Employed	No	Not Crowded	Yes	1
25	Food Insecure	1	0	No Disordered Eating	Poor Sleep Quality	6	0	1	No anxiety	No Depression	9	High Distress	11	Good to Very Good Adherence	Second Trimester	No	Don't Know	Yes	No	No	Not Tested	23.74	Normal	Yes	Yes	No	No	Yes	Private Physician	Yes, Mixed	<= 30 years	Rural	University/equivalent	Employed	No	Not Crowded	Yes	1
26	Food Insecure	19	5	No Disordered Eating	Poor Sleep Quality	7	4	3	Anxiety	Depression	13	High Distress	8	Moderate to Fair Adherence	Third Trimester	No	Male	Yes	No	No	Not Tested	22.99	Normal	No	No	No	No	No	Other	Yes, Exclusive	> 30 years	Urban	Others	Unemployed	No	Crowded	Prefer Not to Say	1
27	Food Insecure	2	0	No Disordered Eating	Good Sleep Quality	4	1	2	No anxiety	No Depression	17	High Distress	7	Moderate to Fair Adherence	Third Trimester	No	Female	Yes	Yes	No	No	20.94	Normal	Yes	Yes	No	No	Yes	Private Physician	Yes, Exclusive	> 30 years	Rural	University/equivalent	Employed	No	Not Crowded	Yes	1
28	Food Secure	0	2	No Disordered Eating	Good Sleep Quality	2	0	0	No anxiety	No Depression	6	Moderate Distress	10	Good to Very Good Adherence	Second Trimester	Yes	Don't Know	Yes	No	No	Not Tested	24.09	Normal	No	Yes	Yes	No	Yes	Other	Yes, Mixed	<= 30 years	Urban	University/equivalent	Employed	No	Not Crowded	Yes	1
29	Food Insecure	4	10	Disordered Eating	Good Sleep Quality	1	3	1	Anxiety	No Depression	8	Moderate Distress	10	Good to Very Good Adherence	First Trimester	No	Don't Know	No	No	No	Not Tested	24.68	Normal	No	No	No	No	Yes	Other	Did not decide yet	> 30 years	Urban	Others	Unemployed	No	Not Crowded	Prefer Not to Say	1
30	Food Insecure	16	1	No Disordered Eating	Poor Sleep Quality	7	2	2	No anxiety	No Depression	12	High Distress	11	Good to Very Good Adherence	First Trimester	No	Don't Know	No	No	No	Not Tested	25.35	Overweight	No	No	No	No	No	Other	Did not decide yet	<= 30 years	Urban	Others	Unemployed	No	Crowded	Prefer Not to Say	1
31	Food Insecure	7	10	Disordered Eating	Good Sleep Quality	3	3	1	Anxiety	No Depression	10	High Distress	9	Moderate to Fair Adherence	Second Trimester	Yes	Female	Yes	No	No	Not Tested	23.73	Normal	No	No	No	No	No	Other	Did not decide yet	> 30 years	Rural	Others	Unemployed	No	Not Crowded	No	1
32	Food Insecure	5	1	No Disordered Eating	Good Sleep Quality	2	2	2	No anxiety	No Depression	8	Moderate Distress	6	Moderate to Fair Adherence	First Trimester	Yes	Male	No	No	No	No	25.26	Overweight	No	No	No	No	No	Other	Did not decide yet	<= 30 years	Rural	University/equivalent	Employed	No	Not Crowded	Yes	1
33	Food Secure	0	0	No Disordered Eating	Poor Sleep Quality	7	1	2	No anxiety	No Depression	11	High Distress	9	Moderate to Fair Adherence	First Trimester	No	Female	Yes	Yes	No	No	22.43	Normal	Yes	No	No	No	Yes	Other	Yes, Exclusive	> 30 years	Urban	University/equivalent	Employed	No	Not Crowded	Yes	1
34	Food Secure	0	2	No Disordered Eating	Good Sleep Quality	3	3	2	Anxiety	No Depression	20	High Distress	6	Moderate to Fair Adherence	Second Trimester	Yes	Male	Yes	No	No	Not Tested	19.83	Normal	Yes	Yes	No	No	Yes	Private Physician	Yes, Mixed	<= 30 years	Rural	University/equivalent	Unemployed	No	Not Crowded	Prefer Not to Say	1
35	Food Insecure	9	5	No Disordered Eating	Poor Sleep Quality	8	6	6	Anxiety	Depression	19	High Distress	6	Moderate to Fair Adherence	Third Trimester	No	Male	No	No	No	Not Tested	24.24	Normal	Yes	Yes	Yes	Yes	Yes	Private Physician	Yes, Exclusive	> 30 years	Rural	Others	Unemployed	No	Not Crowded	Yes	1
36	Food Insecure	9	4	No Disordered Eating	Poor Sleep Quality	10	6	6	Anxiety	Depression	22	High Distress	8	Moderate to Fair Adherence	Second Trimester	No	Don't Know	Yes	No	No	Yes	33.25	Obesity	Yes	Yes	No	No	Yes	Private Physician	Yes, Mixed	> 30 years	Rural	University/equivalent	Unemployed	No	Crowded	No	1
37	Food Secure	0	6	No Disordered Eating	Poor Sleep Quality	8	1	2	No anxiety	No Depression	24	High Distress	7	Moderate to Fair Adherence	First Trimester	Yes	Don't Know	Yes	No	No	Not Tested	21.14	Normal	No	No	No	No	No	Private Physician	Yes, Exclusive	<= 30 years	Urban	University/equivalent	Unemployed	No	Not Crowded	Yes	1
38	Food Secure	0	3	No Disordered Eating	Good Sleep Quality	2	1	1	No anxiety	No Depression	8	Moderate Distress	7	Moderate to Fair Adherence	Third Trimester	No	Don't Know	No	Yes	No	No	30.22	Obesity	Yes	No	No	No	Yes	Private Physician	Yes, Mixed	> 30 years	Urban	University/equivalent	Unemployed	No	Crowded	Prefer Not to Say	More than one
39	Food Insecure	3	5	No Disordered Eating	Poor Sleep Quality	8	2	0	No anxiety	No Depression	23	High Distress	6	Moderate to Fair Adherence	Third Trimester	Yes	Male	Yes	Yes	No	No	23.53	Normal	Yes	No	No	No	Yes	Private Physician	Yes, Exclusive	> 30 years	Urban	University/equivalent	Employed	No	Not Crowded	Yes	1
40	Food Insecure	12	4	No Disordered Eating	Good Sleep Quality	4	3	1	Anxiety	No Depression	6	Moderate Distress	9	Moderate to Fair Adherence	Second Trimester	No	Don't Know	No	No	No	No	28.76	Overweight	Yes	Yes	Yes	Yes	Yes	Private Physician	Yes, Exclusive	> 30 years	Rural	University/equivalent	Employed	No	Crowded	No	1
41	Food Insecure	3	6	No Disordered Eating	Good Sleep Quality	5	5	4	Anxiety	Depression	11	High Distress	5	Weak Adherence	Second Trimester	Yes	Female	No	No	No	Not Tested	36	Obesity	No	No	No	No	Yes	Private Physician	Yes, Exclusive	> 30 years	Urban	University/equivalent	Employed	No	Not Crowded	Prefer Not to Say	1
42	Food Insecure	3	9	No Disordered Eating	Poor Sleep Quality	9	3	3	Anxiety	Depression	6	Moderate Distress	2	Weak Adherence	Second Trimester	Yes	Don't Know	No	No	No	No	35.3	Obesity	Yes	No	No	No	No	Private Physician	Did not decide yet	<= 30 years	Urban	Others	Unemployed	No	Not Crowded	Prefer Not to Say	1
43	Food Insecure	8	7	No Disordered Eating	Good Sleep Quality	5	2	1	No anxiety	No Depression	20	High Distress	3	Weak Adherence	Second Trimester	Yes	Male	No	No	No	Not Tested	23.63	Normal	Yes	Yes	Yes	Yes	Yes	Private Physician	Yes, Exclusive	> 30 years	Urban	University/equivalent	Unemployed	No	Not Crowded	Yes	1
44	Food Insecure	4	7	No Disordered Eating	Poor Sleep Quality	13	5	5	Anxiety	Depression	24	High Distress	2	Weak Adherence	Second Trimester	No	Female	Yes	No	No	Not Tested	31.25	Obesity	Yes	Yes	No	Yes	Yes	Private Physician	No	> 30 years	Urban	University/equivalent	Unemployed	No	Crowded	No	1
45	Food Insecure	3	3	No Disordered Eating	Good Sleep Quality	5	4	2	Anxiety	No Depression	8	Moderate Distress	3	Weak Adherence	Third Trimester	No	Female	No	No	No	No	27.34	Overweight	Yes	Yes	Yes	No	No	Private Physician	Yes, Exclusive	> 30 years	Urban	Others	Unemployed	No	Crowded	No	1
46	Food Secure	0	1	No Disordered Eating	Poor Sleep Quality	12	3	1	Anxiety	No Depression	8	Moderate Distress	4	Weak Adherence	First Trimester	Yes	Male	No	No	No	No	26.22	Overweight	Yes	Yes	No	No	Yes	Private Physician	Yes, Exclusive	<= 30 years	Urban	Others	Employed	No	Crowded	No	1
47	Food Secure	0	1	No Disordered Eating	Good Sleep Quality	4	3	0	Anxiety	No Depression	12	High Distress	4	Weak Adherence	First Trimester	No	Female	No	Yes	No	No	22.68	Normal	Yes	No	No	No	Yes	Private Physician	Yes, Exclusive	> 30 years	Urban	Others	Unemployed	Yes	Crowded	No	1
48	Food Secure	0	8	No Disordered Eating	Good Sleep Quality	0	1	0	No anxiety	No Depression	6	Moderate Distress	5	Weak Adherence	Second Trimester	Yes	Female	No	No	No	Not Tested	33.67	Obesity	Yes	Yes	Yes	Yes	Yes	Private Physician	Yes, Exclusive	<= 30 years	Rural	University/equivalent	Employed	No	Not Crowded	Yes	1
49	Food Secure	0	5	No Disordered Eating	Poor Sleep Quality	6	2	2	No anxiety	No Depression	4	Moderate Distress	4	Weak Adherence	Third Trimester	Yes	Female	No	No	No	No	26.29	Overweight	Yes	No	No	No	Yes	Private Physician	Yes, Exclusive	<= 30 years	Urban	University/equivalent	Employed	No	Not Crowded	Yes	1
50	Food Insecure	2	4	No Disordered Eating	Poor Sleep Quality	6	5	2	Anxiety	No Depression	12	High Distress	7	Moderate to Fair Adherence	Third Trimester	Yes	Male	No	Yes	No	No	20.81	Normal	Yes	Yes	Yes	Yes	No	Other	Yes, Exclusive	<= 30 years	Urban	Others	Unemployed	No	Crowded	No	More than one
51	Food Insecure	10	3	No Disordered Eating	Poor Sleep Quality	18	6	6	Anxiety	Depression	29	High Distress	6	Moderate to Fair Adherence	Second Trimester	Yes	Female	Yes	Yes	No	No	28.41	Overweight	No	No	No	No	No	Private Physician	Yes, Exclusive	> 30 years	Rural	Others	Unemployed	No	Not Crowded	No	1
52	Food Insecure	18	3	No Disordered Eating	Poor Sleep Quality	8	4	6	Anxiety	Depression	20	High Distress	4	Weak Adherence	Third Trimester	No	Male	No	Yes	No	Yes	31.22	Obesity	No	No	No	No	No	Private Physician	Yes, Exclusive	> 30 years	Rural	University/equivalent	Employed	Yes	Not Crowded	No	1
53	Food Secure	0	1	No Disordered Eating	Good Sleep Quality	5	2	1	No anxiety	No Depression	8	Moderate Distress	6	Moderate to Fair Adherence	Third Trimester	Yes	Male	Yes	No	No	No	23.14	Normal	Yes	Yes	No	No	Yes	Private Physician	Yes, Exclusive	<= 30 years	Urban	University/equivalent	Employed	No	Not Crowded	Yes	1
54	Food Insecure	4	6	No Disordered Eating	Good Sleep Quality	5	2	2	No anxiety	No Depression	12	High Distress	7	Moderate to Fair Adherence	Third Trimester	Yes	Don't Know	No	Yes	No	No	26.18	Overweight	Yes	Yes	Yes	No	Yes	Private Physician	Yes, Exclusive	<= 30 years	Urban	University/equivalent	Employed	No	Not Crowded	Prefer Not to Say	1
55	Food Insecure	1	5	No Disordered Eating	Poor Sleep Quality	9	6	6	Anxiety	Depression	27	High Distress	5	Weak Adherence	Second Trimester	Yes	Male	No	No	No	Not Tested	18.26	Underweight	Yes	Yes	Yes	Yes	Yes	Private Physician	Yes, Exclusive	<= 30 years	Rural	University/equivalent	Unemployed	No	Not Crowded	Prefer Not to Say	1
56	Food Insecure	7	8	No Disordered Eating	Poor Sleep Quality	9	5	4	Anxiety	Depression	24	High Distress	7	Moderate to Fair Adherence	Third Trimester	No	Female	Yes	Yes	No	No	24.22	Normal	Yes	No	No	No	No	Private Physician	Yes, Exclusive	> 30 years	Rural	Others	Unemployed	No	Crowded	Prefer Not to Say	1
57	Food Secure	0	8	No Disordered Eating	Poor Sleep Quality	6	6	4	Anxiety	Depression	24	High Distress	5	Weak Adherence	Second Trimester	No	Male	No	Yes	No	No	28.69	Overweight	Yes	Yes	No	No	Yes	Private Physician	Yes, Exclusive	<= 30 years	Rural	University/equivalent	Unemployed	No	Not Crowded	No	1
58	Food Insecure	3	1	No Disordered Eating	Good Sleep Quality	3	2	2	No anxiety	No Depression	16	High Distress	8	Moderate to Fair Adherence	Second Trimester	Yes	Male	Yes	No	No	No	33.3	Obesity	No	Yes	Yes	No	Yes	Private Physician	Yes, Exclusive	<= 30 years	Rural	University/equivalent	Employed	No	Not Crowded	Yes	1
59	Food Insecure	10	3	No Disordered Eating	Poor Sleep Quality	9	3	3	Anxiety	Depression	21	High Distress	5	Weak Adherence	Third Trimester	Yes	Female	No	No	No	No	18.37	Underweight	Yes	No	No	No	Yes	Other	Yes, Mixed	<= 30 years	Rural	University/equivalent	Employed	No	Not Crowded	Yes	1
60	Food Insecure	21	8	No Disordered Eating	Poor Sleep Quality	11	4	4	Anxiety	Depression	17	High Distress	6	Moderate to Fair Adherence	Third Trimester	No	Female	Yes	Yes	No	No	26.71	Overweight	Yes	No	No	No	Yes	Other	Yes, Exclusive	<= 30 years	Rural	Others	Unemployed	No	Not Crowded	No	1
61	Food Insecure	8	5	No Disordered Eating	Poor Sleep Quality	8	3	3	Anxiety	Depression	9	High Distress	7	Moderate to Fair Adherence	Third Trimester	No	Female	No	Yes	No	Not Tested	24.31	Normal	Yes	No	No	No	No	Other	Yes, Exclusive	> 30 years	Rural	Others	Unemployed	No	Crowded	No	More than one
62	Food Insecure	10	5	No Disordered Eating	Poor Sleep Quality	7	2	2	No anxiety	No Depression	17	High Distress	7	Moderate to Fair Adherence	Third Trimester	Yes	Male	Yes	Yes	No	Not Tested	26.35	Overweight	Yes	No	Yes	Yes	Yes	Private Physician	Yes, Exclusive	<= 30 years	Urban	University/equivalent	Unemployed	Yes	Not Crowded	No	1
63	Food Secure	0	2	No Disordered Eating	Good Sleep Quality	3	4	2	Anxiety	No Depression	12	High Distress	9	Moderate to Fair Adherence	Third Trimester	No	Female	No	Yes	No	Yes	20.94	Normal	Yes	No	No	No	Yes	Private Physician	Yes, Exclusive	<= 30 years	Urban	University/equivalent	Unemployed	Yes	Not Crowded	Prefer Not to Say	1
64	Food Insecure	5	7	No Disordered Eating	Good Sleep Quality	2	3	3	Anxiety	Depression	12	High Distress	9	Moderate to Fair Adherence	Second Trimester	No	Don't Know	No	Yes	No	Not Tested	28.72	Overweight	No	No	No	No	No	Other	Yes, Exclusive	<= 30 years	Rural	Others	Unemployed	No	Crowded	Prefer Not to Say	1
65	Food Insecure	20	4	No Disordered Eating	Poor Sleep Quality	8	6	6	Anxiety	Depression	22	High Distress	6	Moderate to Fair Adherence	First Trimester	Yes	Don't Know	No	No	No	Not Tested	20.13	Normal	No	No	No	No	Yes	Other	Yes, Exclusive	<= 30 years	Rural	Others	Unemployed	Yes	Not Crowded	No	1
66	Food Insecure	17	9	No Disordered Eating	Poor Sleep Quality	16	5	5	Anxiety	Depression	21	High Distress	6	Moderate to Fair Adherence	Second Trimester	Yes	Male	Yes	Yes	No	Yes	20.81	Normal	Yes	No	No	No	No	Other	Yes, Exclusive	<= 30 years	Rural	Others	Unemployed	No	Not Crowded	No	1
67	Food Secure	1	6	No Disordered Eating	Good Sleep Quality	3	2	2	No anxiety	No Depression	14	High Distress	5	Weak Adherence	Third Trimester	Yes	Male	Yes	Yes	No	No	21.56	Normal	Yes	Yes	No	No	Yes	Other	Yes, Exclusive	<= 30 years	Urban	Others	Unemployed	Yes	Crowded	Yes	1
68	Food Insecure	3	3	No Disordered Eating	Poor Sleep Quality	6	6	5	Anxiety	Depression	21	High Distress	7	Moderate to Fair Adherence	Third Trimester	No	Don't Know	No	No	No	Not Tested	21.3	Normal	No	No	No	No	Yes	Private Physician	Yes, Mixed	> 30 years	Rural	University/equivalent	Employed	Yes	Not Crowded	No	1
69	Food Insecure	1	7	No Disordered Eating	Good Sleep Quality	3	1	2	No anxiety	No Depression	11	High Distress	8	Moderate to Fair Adherence	Third Trimester	No	Don't Know	Yes	Yes	No	Yes	41.09	Obesity	No	No	No	No	Yes	Private Physician	Yes, Mixed	> 30 years	Rural	University/equivalent	Employed	No	Not Crowded	No	1
70	Food Insecure	10	2	No Disordered Eating	Good Sleep Quality	2	2	3	No anxiety	Depression	9	High Distress	7	Moderate to Fair Adherence	Third Trimester	No	Female	No	Yes	No	Not Tested	34.01	Obesity	Yes	Yes	No	No	No	Private Physician	Yes, Mixed	<= 30 years	Rural	University/equivalent	Unemployed	No	Not Crowded	No	1
71	Food Insecure	14	0	No Disordered Eating	Good Sleep Quality	4	0	1	No anxiety	No Depression	10	High Distress	3	Weak Adherence	Third Trimester	Yes	Female	No	No	No	No	30.18	Obesity	Yes	Yes	Yes	Yes	Yes	Private Physician	Yes, Exclusive	> 30 years	Rural	University/equivalent	Unemployed	No	Crowded	No	1
72	Food Insecure	10	1	No Disordered Eating	Poor Sleep Quality	9	2	3	No anxiety	Depression	19	High Distress	4	Weak Adherence	Third Trimester	No	Male	Yes	Yes	No	No	18.73	Normal	No	No	No	No	No	Other	Yes, Exclusive	<= 30 years	Rural	Others	Unemployed	Yes	Crowded	No	1
73	Food Insecure	19	10	Disordered Eating	Poor Sleep Quality	13	4	4	Anxiety	Depression	26	High Distress	5	Weak Adherence	First Trimester	No	Don't Know	No	No	No	Yes	30.09	Obesity	No	No	No	No	No	Other	Yes, Exclusive	<= 30 years	Urban	Others	Unemployed	Yes	Not Crowded	No	1
74	Food Insecure	20	3	No Disordered Eating	Poor Sleep Quality	6	3	1	Anxiety	No Depression	9	High Distress	8	Moderate to Fair Adherence	Second Trimester	No	Don't Know	No	No	No	No			No	Yes	No	No	Yes	Other	Yes, Mixed	<= 30 years	Rural	Others	Unemployed	Yes	Not Crowded	No	More than one
75	Food Insecure	8	4	No Disordered Eating	Poor Sleep Quality	9	2	2	No anxiety	No Depression	15	High Distress	5	Weak Adherence	First Trimester	Yes	Male	No	No	No	Not Tested	24.24	Normal	No	No	No	No	Yes	Private Physician	Yes, Exclusive	<= 30 years	Rural	Others	Unemployed	No	Crowded	No	1
76	Food Insecure	18	5	No Disordered Eating	Poor Sleep Quality	19	5	6	Anxiety	Depression	30	High Distress	6	Moderate to Fair Adherence	Second Trimester	No	Don't Know	Yes	Yes	No	No	31.62	Obesity	Yes	Yes	No	No	Yes	Private Physician	Yes, Exclusive	<= 30 years	Rural	Others	Unemployed	Yes	Crowded	No	1
77	Food Insecure	19	10	Disordered Eating	Poor Sleep Quality	10	6	6	Anxiety	Depression	21	High Distress	5	Weak Adherence	Second Trimester	Yes	Male	Yes	Yes	No	No	20.81	Normal	Yes	No	No	No	No	Other	Yes, Exclusive	<= 30 years	Rural	Others	Unemployed	No	Crowded	No	1
78	Food Secure	0	1	No Disordered Eating	Good Sleep Quality	0	2	2	No anxiety	No Depression	7	Moderate Distress	7	Moderate to Fair Adherence	First Trimester	No	Male	No	No	No	Not Tested	25.1	Overweight	Yes	Yes	No	Yes	Yes	Private Physician	Yes, Exclusive	<= 30 years	Rural	University/equivalent	Employed	No	Not Crowded	Yes	1
79	Food Secure	0	3	No Disordered Eating	Poor Sleep Quality	11	6	4	Anxiety	Depression	22	High Distress	3	Weak Adherence	First Trimester	No	Don't Know	Yes	No	No	Not Tested	20.83	Normal	No	No	No	No	Yes	Private Physician	Yes, Exclusive	> 30 years	Urban	University/equivalent	Employed	No	Crowded	Yes	1
80	Food Insecure	14	4	No Disordered Eating	Good Sleep Quality	5	2	2	No anxiety	No Depression	10	High Distress	5	Weak Adherence	Second Trimester	No	Don't Know	No	No	No	Not Tested	21.62	Normal	No	No	Yes	No	No	Private Physician	No	<= 30 years	Rural	Others	Unemployed	Yes	Crowded	Prefer Not to Say	More than one
81	Food Insecure	10	1	No Disordered Eating	Poor Sleep Quality	6	5	3	Anxiety	Depression	28	High Distress	5	Weak Adherence	Second Trimester	No	Male	Yes	Yes	Yes	No	19.78	Normal	Yes	Yes	No	No	Yes	Other	Yes, Mixed	> 30 years	Rural	Others	Unemployed	Yes	Crowded	No	1
82	Food Secure	0	3	No Disordered Eating	Poor Sleep Quality	6	4	5	Anxiety	Depression	22	High Distress	8	Moderate to Fair Adherence	Third Trimester	No	Female	No	Yes	No	Not Tested	17.72	Underweight	Yes	Yes	Yes	Yes	Yes	Private Physician	Yes, Exclusive	> 30 years	Urban	University/equivalent	Employed	No	Crowded	Prefer Not to Say	1
83	Food Insecure	2	4	No Disordered Eating	Poor Sleep Quality	6	5	4	Anxiety	Depression	24	High Distress	7	Moderate to Fair Adherence	Third Trimester	No	Female	No	Yes	No	No	19.83	Normal	Yes	Yes	No	No	Yes	Private Physician	Yes, Mixed	<= 30 years	Rural	University/equivalent	Employed	No	Not Crowded	Yes	1
84	Food Secure	0	8	No Disordered Eating	Good Sleep Quality	3	2	2	No anxiety	No Depression	25	High Distress	5	Weak Adherence	Third Trimester	Yes	Female	Yes	No	No	No	20.07	Normal	Yes	Yes	No	No	Yes	Private Physician	Yes, Exclusive	<= 30 years	Rural	University/equivalent	Unemployed	Yes	Not Crowded	Yes	1
85	Food Insecure	17	4	No Disordered Eating	Poor Sleep Quality	15	3	6	Anxiety	Depression	27	High Distress	6	Moderate to Fair Adherence	Third Trimester	No	Female	Yes	Yes	Yes	Not Tested	24.14	Normal	Yes	Yes	No	No	No	Private Physician	No	> 30 years	Rural	Others	Unemployed	No	Crowded	No	1
86	Food Insecure	1	3	No Disordered Eating	Poor Sleep Quality	13	6	5	Anxiety	Depression	15	High Distress	4	Weak Adherence	Third Trimester	No	Male	No	Yes	No	No	21.77	Normal	Yes	Yes	No	No	Yes	Private Physician	Yes, Mixed	> 30 years	Rural	University/equivalent	Unemployed	No	Not Crowded	Yes	1
87	Food Secure	0	6	No Disordered Eating	Good Sleep Quality	4	6	6	Anxiety	Depression	30	High Distress	6	Moderate to Fair Adherence	Third Trimester	No	Female	Yes	Yes	Yes	Yes	26.35	Overweight	No	No	No	No	No	Other	Yes, Mixed	> 30 years	Rural	Others	Unemployed	Yes	Not Crowded	Prefer Not to Say	1
88	Food Insecure	13	7	No Disordered Eating	Poor Sleep Quality	8	5	4	Anxiety	Depression	19	High Distress	6	Moderate to Fair Adherence	Second Trimester	No	Male	Yes	No	No	Not Tested	21.88	Normal	No	No	No	No	No	Other	Yes, Exclusive	<= 30 years	Urban	Others	Unemployed	Yes	Not Crowded	No	More than one
89	Food Insecure	27	2	No Disordered Eating	Poor Sleep Quality	7	2	2	No anxiety	No Depression	19	High Distress	7	Moderate to Fair Adherence	Second Trimester	No	Male	No	No	Yes	Not Tested	31.64	Obesity	No	No	No	No	No	Other	Yes, Exclusive	> 30 years	Urban	Others	Unemployed	No	Crowded	Prefer Not to Say	1
90	Food Insecure	9	0	No Disordered Eating	Good Sleep Quality	0	0	0	No anxiety	No Depression	1	Moderate Distress	9	Moderate to Fair Adherence	First Trimester	Yes	Don't Know	No	No	No	Not Tested	23.32	Normal	No	Yes	Yes	No	Yes	Other	Yes, Mixed	<= 30 years	Urban	Others	Unemployed	No	Not Crowded	No	1
91	Food Insecure	9	10	Disordered Eating	Good Sleep Quality	1	2	2	No anxiety	No Depression	12	High Distress	7	Moderate to Fair Adherence	First Trimester	No	Don't Know	No	No	No	Not Tested	26.17	Overweight	No	No	No	No	No	Other	Yes, Mixed	<= 30 years	Rural	Others	Unemployed	No	Not Crowded	Prefer Not to Say	1
92	Food Insecure	14	5	No Disordered Eating	Poor Sleep Quality	9	6	6	Anxiety	Depression	23	High Distress	6	Moderate to Fair Adherence	Third Trimester	No	Female	No	No	No	No	34.6	Obesity	Yes	Yes	No	No	No	Other	Yes, Exclusive	<= 30 years	Urban	Others	Employed	No	Crowded	No	1
93	Food Insecure	12	6	No Disordered Eating	Good Sleep Quality	5	3	1	Anxiety	No Depression	11	High Distress	7	Moderate to Fair Adherence	Second Trimester	No	Female	No	No	No	Not Tested	20.81	Normal	Yes	Yes	No	No	Yes	Other	Yes, Exclusive	<= 30 years	Rural	Others	Unemployed	No	Not Crowded	No	1
94	Food Insecure	24	10	Disordered Eating	Good Sleep Quality	1	2	2	No anxiety	No Depression	23	High Distress	8	Moderate to Fair Adherence	Second Trimester	Yes	Don't Know	No	No	No	Not Tested	25.34	Overweight	Yes	Yes	Yes	Yes	No	Other	Yes, Exclusive	<= 30 years	Rural	University/equivalent	Unemployed	Yes	Not Crowded	Prefer Not to Say	1
95	Food Insecure	9	3	No Disordered Eating	Poor Sleep Quality	8	2	3	No anxiety	Depression	13	High Distress	7	Moderate to Fair Adherence	Third Trimester	No	Female	Yes	No	No	Not Tested	22.15	Normal	No	No	No	No	Yes	Private Physician	Yes, Exclusive	<= 30 years	Rural	University/equivalent	Unemployed	No	Crowded	No	1
96	Food Secure	0	2	No Disordered Eating	Good Sleep Quality	5	2	3	No anxiety	Depression	14	High Distress	4	Weak Adherence	Second Trimester	Yes	Male	No	Yes	No	Not Tested	21.72	Normal	No	No	No	No	Yes	Private Physician	No	<= 30 years	Rural	Others	Unemployed	Yes	Not Crowded	No	1
97	Food Insecure	21	10	Disordered Eating	Good Sleep Quality	2	4	3	Anxiety	Depression	16	High Distress	8	Moderate to Fair Adherence	Second Trimester	No	Female	No	No	Yes	No	19.59	Normal	No	No	No	No	Yes	Private Physician	Yes, Exclusive	<= 30 years	Urban	University/equivalent	Employed	No	Not Crowded	No	1
98	Food Secure	0	10	Disordered Eating	Good Sleep Quality	2	4	1	Anxiety	No Depression	13	High Distress	12	Good to Very Good Adherence	Second Trimester	Yes	Male	No	No	No	Not Tested	24.65	Normal	Yes	Yes	Yes	Yes	Yes	Private Physician	Yes, Mixed	<= 30 years	Rural	University/equivalent	Unemployed	No	Not Crowded	Yes	1
99	Food Insecure	4	3	No Disordered Eating	Good Sleep Quality	2	2	4	No anxiety	Depression	11	High Distress	7	Moderate to Fair Adherence	Second Trimester	Yes	Female	No	No	No	Not Tested	20.81	Normal	Yes	Yes	Yes	Yes	Yes	Private Physician	Yes, Exclusive	<= 30 years	Rural	University/equivalent	Unemployed	No	Not Crowded	No	1
100	Food Insecure	5	3	No Disordered Eating	Poor Sleep Quality	6	4	5	Anxiety	Depression	23	High Distress	7	Moderate to Fair Adherence	First Trimester	Yes	Don't Know	No	Yes	No	Not Tested	40	Obesity	No	No	No	No	Yes	Private Physician	Yes, Exclusive	<= 30 years	Urban	University/equivalent	Employed	No	Crowded	Yes	1
101	Food Insecure	5	3	No Disordered Eating	Poor Sleep Quality	12	5	1	Anxiety	No Depression	11	High Distress	12	Good to Very Good Adherence	Second Trimester	No	Don't Know	Yes	No	No	No	17.1	Underweight	Yes	Yes	No	No	Yes	Private Physician	Yes, Exclusive	<= 30 years	Urban	Others	Unemployed	No	Not Crowded	Prefer Not to Say	1
102	Food Insecure	8	5	No Disordered Eating	Poor Sleep Quality	7	2	1	No anxiety	No Depression	19	High Distress	4	Weak Adherence	First Trimester	No	Female	Yes	No	No	No	22.58	Normal	No	Yes	No	No	Yes	Other	Yes, Mixed	<= 30 years	Urban	Others	Unemployed	No	Not Crowded	No	1
103	Food Insecure	5	7	No Disordered Eating	Poor Sleep Quality	14	3	2	Anxiety	No Depression	11	High Distress	7	Moderate to Fair Adherence	Second Trimester	No	Male	Yes	No	No	No	34.72	Obesity	No	No	No	No	Yes	Private Physician	Yes, Mixed	> 30 years	Rural	University/equivalent	Unemployed	No	Crowded	Prefer Not to Say	1
104	Food Insecure	6	6	No Disordered Eating	Poor Sleep Quality	13	6	4	Anxiety	Depression	9	High Distress	4	Weak Adherence	Second Trimester	No	Female	No	No	Yes	Not Tested	22.65	Normal	No	No	Yes	No	Yes	Private Physician	Yes, Exclusive	> 30 years	Urban	University/equivalent	Unemployed	No	Crowded	Prefer Not to Say	1
105	Food Insecure	4	7	No Disordered Eating	Poor Sleep Quality	11	4	3	Anxiety	Depression	9	High Distress	7	Moderate to Fair Adherence	Third Trimester	No	Female	No	Yes	No	No	28.34	Overweight	Yes	No	No	No	Yes	Other	Yes, Exclusive	> 30 years	Rural	Others	Unemployed	No	Crowded	No	1
106	Food Insecure	2	6	No Disordered Eating	Poor Sleep Quality	11	2	2	No anxiety	No Depression	9	High Distress	6	Moderate to Fair Adherence	Third Trimester	No	Don't Know	No	No	No	Not Tested	28.65	Overweight	Yes	Yes	Yes	Yes	Yes	Private Physician	Yes, Exclusive	<= 30 years	Rural	Others	Unemployed	No	Not Crowded	Prefer Not to Say	1
107	Food Insecure	12	2	No Disordered Eating	Poor Sleep Quality	6	1	1	No anxiety	No Depression	7	Moderate Distress	6	Moderate to Fair Adherence	First Trimester	Yes	Don't Know	No	No	No	Not Tested	26.23	Overweight	Yes	Yes	Yes	Yes	Yes	Private Physician	Yes, Exclusive	> 30 years	Urban	University/equivalent	Employed	No	Not Crowded	No	1
108	Food Insecure	5	3	No Disordered Eating	Poor Sleep Quality	12	6	6	Anxiety	Depression	18	High Distress	7	Moderate to Fair Adherence	Third Trimester	No	Male	Yes	Yes	No	No	32.37	Obesity	Yes	Yes	Yes	No	Yes	Private Physician	Yes, Exclusive	> 30 years	Rural	University/equivalent	Employed	No	Not Crowded	No	1
109	Food Secure	0	9	No Disordered Eating	Poor Sleep Quality	8	2	1	No anxiety	No Depression	18	High Distress	10	Good to Very Good Adherence	Third Trimester	Yes	Female	Yes	No	No	No	28.28	Overweight	Yes	No	No	No	Yes	Other	Yes, Mixed	<= 30 years	Rural	Others	Employed	No	Not Crowded	Prefer Not to Say	1
110	Food Secure	1	6	No Disordered Eating	Good Sleep Quality	4	2	1	No anxiety	No Depression	23	High Distress	5	Weak Adherence	Third Trimester	No	Don't Know	No	No	No	No	23.23	Normal	No	No	No	No	Yes	Private Physician	Yes, Mixed	<= 30 years	Rural	University/equivalent	Employed	No	Crowded	Prefer Not to Say	1
111	Food Insecure	3	4	No Disordered Eating	Good Sleep Quality	4	4	4	Anxiety	Depression	19	High Distress	7	Moderate to Fair Adherence	First Trimester	No	Don't Know	No	Yes	No	No	18.59	Normal	Yes	Yes	No	No	Yes	Private Physician	No	> 30 years	Rural	University/equivalent	Employed	No	Crowded	Prefer Not to Say	1
112	Food Insecure	5	1	No Disordered Eating	Good Sleep Quality	1	2	1	No anxiety	No Depression	5	Moderate Distress	5	Weak Adherence	Second Trimester	Yes	Female	No	No	No	Not Tested	21.83	Normal	No	No	No	No	Yes	Private Physician	Yes, Exclusive	> 30 years	Rural	University/equivalent	Employed	No	Crowded	Yes	1
113	Food Secure	0	7	No Disordered Eating	Good Sleep Quality	1	4	6	Anxiety	Depression	21	High Distress	7	Moderate to Fair Adherence	First Trimester	No	Don't Know	No	No	No	Not Tested	31.25	Obesity	Yes	Yes	Yes	Yes	Yes	Private Physician	Yes, Exclusive	<= 30 years	Rural	Others	Unemployed	No	Crowded	No	More than one
114	Food Insecure	16	10	Disordered Eating	Good Sleep Quality	3	4	4	Anxiety	Depression	17	High Distress	2	Weak Adherence	Second Trimester	Yes	Female	Yes	No	No	Not Tested	19.83	Normal	Yes	Yes	Yes	Yes	Yes	Other	Yes, Exclusive	<= 30 years	Urban	University/equivalent	Unemployed	No	Not Crowded	No	1
115	Food Insecure	7	5	No Disordered Eating	Poor Sleep Quality	10	4	2	Anxiety	No Depression	16	High Distress	6	Moderate to Fair Adherence	First Trimester	Yes	Don't Know	No	No	No	No	33.98	Obesity	Yes	Yes	Yes	Yes	Yes	Other	Yes, Exclusive	<= 30 years	Urban	Others	Unemployed	Yes	Not Crowded	No	1
116	Food Secure	0	2	No Disordered Eating	Poor Sleep Quality	8	4	2	Anxiety	No Depression	13	High Distress	9	Moderate to Fair Adherence	Second Trimester	No	Male	Yes	Yes	No	Not Tested	33.48	Obesity	Yes	No	No	No	Yes	Private Physician	Yes, Exclusive	> 30 years	Urban	University/equivalent	Unemployed	No	Not Crowded	No	1
117	Food Insecure	2	5	No Disordered Eating	Poor Sleep Quality	12	2	3	No anxiety	Depression	19	High Distress	4	Weak Adherence	Third Trimester	No	Female	No	No	No	No	27.28	Overweight	Yes	Yes	No	No	Yes	Private Physician	Yes, Exclusive	> 30 years	Rural	University/equivalent	Unemployed	No	Not Crowded	No	1
118	Food Secure	1	10	Disordered Eating	Poor Sleep Quality	8	2	2	No anxiety	No Depression	18	High Distress	9	Moderate to Fair Adherence	Second Trimester	No	Don't Know	No	No	No	Not Tested	31.64	Obesity	Yes	Yes	Yes	No	Yes	Private Physician	Yes, Exclusive	> 30 years	Urban	University/equivalent	Employed	No	Not Crowded	Yes	1
119	Food Secure	0	5	No Disordered Eating	Good Sleep Quality	5	2	2	No anxiety	No Depression	20	High Distress	4	Weak Adherence	Second Trimester	Yes	Female	Yes	No	No	Not Tested	22.21	Normal	Yes	Yes	No	No	Yes	Private Physician	Yes, Exclusive	> 30 years	Urban	University/equivalent	Employed	No	Not Crowded	Yes	1
120	Food Secure	0	8	No Disordered Eating	Good Sleep Quality	5	5	4	Anxiety	Depression	21	High Distress	2	Weak Adherence	First Trimester	No	Female	Yes	No	No	Not Tested	23.63	Normal	Yes	Yes	No	No	No	Private Physician	Yes, Exclusive	> 30 years	Urban	University/equivalent	Employed	No	Not Crowded	Prefer Not to Say	1
121	Food Secure	0	7	No Disordered Eating	Poor Sleep Quality	14	2	3	No anxiety	Depression	18	High Distress	3	Weak Adherence	First Trimester	Yes	Female	No	No	No	Not Tested	22.76	Normal	Yes	Yes	Yes	No	No	Private Physician	Yes, Mixed	> 30 years	Rural	Others	Unemployed	Yes	Crowded	No	1
122	Food Insecure	3	8	No Disordered Eating	Poor Sleep Quality	8	2	4	No anxiety	Depression	27	High Distress	6	Moderate to Fair Adherence	Third Trimester	Yes	Female	No	Yes	No	No	21.51	Normal	Yes	Yes	No	No	Yes	Private Physician	Yes, Mixed	> 30 years	Urban	University/equivalent	Employed	No	Not Crowded	Prefer Not to Say	1
123	Food Insecure	15	9	No Disordered Eating	Poor Sleep Quality	11	4	5	Anxiety	Depression	27	High Distress	4	Weak Adherence	Third Trimester	No	Male	Yes	Yes	No	Not Tested	31.83	Obesity	Yes	Yes	No	No	No	Private Physician	Yes, Mixed	> 30 years	Urban	Others	Unemployed	No	Crowded	No	1
124	Food Insecure	9	7	No Disordered Eating	Poor Sleep Quality	17	1	2	No anxiety	No Depression	26	High Distress	4	Weak Adherence	Third Trimester	No	Male	Yes	No	No	No	33.59	Obesity	Yes	Yes	No	No	No	Private Physician	Yes, Exclusive	<= 30 years	Urban	University/equivalent	Employed	No	Not Crowded	Yes	1
125	Food Insecure	5	8	No Disordered Eating	Poor Sleep Quality	6	6	3	Anxiety	Depression	20	High Distress	6	Moderate to Fair Adherence	Third Trimester	No	Don't Know	Yes	No	Yes	Not Tested	23.73	Normal	Yes	Yes	No	No	No	Private Physician	Yes, Exclusive	> 30 years	Rural	University/equivalent	Unemployed	No	Crowded	No	1
126	Food Insecure	8	9	No Disordered Eating	Poor Sleep Quality	13	2	2	No anxiety	No Depression	18	High Distress	4	Weak Adherence	First Trimester	No	Female	Yes	Yes	No	Not Tested	21.22	Normal	No	No	No	No	No	Private Physician	Did not decide yet	<= 30 years	Urban	Others	Unemployed	Yes	Crowded	Prefer Not to Say	1
127	Food Secure	0	6	No Disordered Eating	Poor Sleep Quality	12	1	1	No anxiety	No Depression	22	High Distress	2	Weak Adherence	Second Trimester	Yes	Female	Yes	No	No	Not Tested	22.76	Normal	No	Yes	No	No	Yes	Private Physician	Did not decide yet	> 30 years	Rural	Others	Unemployed	Yes	Crowded	No	1
128	Food Insecure	6	4	No Disordered Eating	Good Sleep Quality	3	2	2	No anxiety	No Depression	6	Moderate Distress	8	Moderate to Fair Adherence	Second Trimester	No	Female	Yes	No	No	Not Tested	26.64	Overweight	Yes	Yes	No	No	No	Private Physician	Yes, Exclusive	<= 30 years	Urban	Others	Unemployed	No	Not Crowded	Prefer Not to Say	1
129	Food Insecure	1	9	No Disordered Eating	Good Sleep Quality	3	2	1	No anxiety	No Depression	11	High Distress	8	Moderate to Fair Adherence	Second Trimester	No	Female	Yes	No	No	Not Tested	20.32	Normal	Yes	Yes	Yes	No	No	Private Physician	Yes, Mixed	> 30 years	Urban	University/equivalent	Unemployed	No	Not Crowded	No	1
130	Food Insecure	23	4	No Disordered Eating	Poor Sleep Quality	8	5	6	Anxiety	Depression	22	High Distress	6	Moderate to Fair Adherence	Second Trimester	No	Female	Yes	No	No	Not Tested	26.57	Overweight	Yes	No	No	No	No	Private Physician	Yes, Exclusive	> 30 years	Urban	Others	Unemployed	No	Crowded	No	1
131	Food Insecure	12	5	No Disordered Eating	Poor Sleep Quality	11	1	3	No anxiety	Depression	12	High Distress	6	Moderate to Fair Adherence	First Trimester	Yes	Don't Know	Yes	No	No	No	29.3	Overweight	No	No	No	No	No	Private Physician	Yes, Exclusive	<= 30 years	Rural	University/equivalent	Employed	No	Not Crowded	No	1
132	Food Secure	0	7	No Disordered Eating	Good Sleep Quality	4	2	3	No anxiety	Depression	16	High Distress	6	Moderate to Fair Adherence	First Trimester	Yes	Don't Know	Yes	No	No	Not Tested	31.36	Obesity	Yes	Yes	No	No	No	Private Physician	Yes, Exclusive	> 30 years	Rural	University/equivalent	Unemployed	No	Not Crowded	No	1
133	Food Secure	0	10	Disordered Eating	Poor Sleep Quality	6	1	0	No anxiety	No Depression	13	High Distress	3	Weak Adherence	Second Trimester	No	Male	Yes	No	No	Not Tested	29.02	Overweight	Yes	Yes	No	No	Yes	Private Physician	Yes, Mixed	> 30 years	Rural	University/equivalent	Unemployed	No	Not Crowded	Yes	1
134	Food Insecure	7	4	No Disordered Eating	Poor Sleep Quality	6	6	2	Anxiety	No Depression	19	High Distress	5	Weak Adherence	First Trimester	No	Don't Know	No	No	No	Not Tested	24.38	Normal	Yes	Yes	No	No	No	Private Physician	Yes, Exclusive	<= 30 years	Urban	University/equivalent	Employed	No	Not Crowded	No	1
135	Food Secure	1	0	No Disordered Eating	Good Sleep Quality	3	1	1	No anxiety	No Depression	6	Moderate Distress	3	Weak Adherence	First Trimester	No	Don't Know	No	No	No	Not Tested	20.7	Normal	Yes	Yes	Yes	No	No	Private Physician	Yes, Exclusive	<= 30 years	Urban	University/equivalent	Unemployed	No	Not Crowded	No	1
136	Food Secure	0	0	No Disordered Eating	Good Sleep Quality	5	6	6	Anxiety	Depression	30	High Distress	6	Moderate to Fair Adherence	First Trimester	Yes	Don't Know	No	No	No	Not Tested	20.82	Normal	Yes	Yes	Yes	Yes	Yes	Private Physician	Yes, Exclusive	<= 30 years	Urban	University/equivalent	Unemployed	No	Not Crowded	Prefer Not to Say	1
137	Food Secure	1	10	Disordered Eating	Poor Sleep Quality	7	1	3	No anxiety	Depression	20	High Distress	5	Weak Adherence	First Trimester	Yes	Don't Know	No	No	No	Not Tested	23.24	Normal	Yes	Yes	No	No	Yes	Private Physician	Yes, Exclusive	> 30 years	Urban	University/equivalent	Employed	No	Not Crowded	Yes	1
138	Food Insecure	19	6	No Disordered Eating	Good Sleep Quality	5	3	4	Anxiety	Depression	8	Moderate Distress	5	Weak Adherence	First Trimester	Yes	Don't Know	Yes	No	No	Not Tested	31.22	Obesity	Yes	Yes	No	No	No	Private Physician	Yes, Exclusive	> 30 years	Urban	Others	Unemployed	No	Crowded	Prefer Not to Say	1
139	Food Insecure	13	7	No Disordered Eating	Poor Sleep Quality	9	1	0	No anxiety	No Depression	15	High Distress	5	Weak Adherence	Second Trimester	No	Don't Know	Yes	No	No	Not Tested	29.38	Overweight	Yes	Yes	No	No	No	Private Physician	Yes, Exclusive	<= 30 years	Urban	University/equivalent	Unemployed	No	Crowded	No	1
140	Food Insecure	3	6	No Disordered Eating	Poor Sleep Quality	12	5	5	Anxiety	Depression	20	High Distress	5	Weak Adherence	Second Trimester	No	Female	Yes	No	No	No	26.45	Overweight	Yes	Yes	Yes	No	Yes	Private Physician	Did not decide yet	<= 30 years	Urban	Others	Unemployed	No	Not Crowded	No	1
141	Food Insecure	18	6	No Disordered Eating	Poor Sleep Quality	10	6	6	Anxiety	Depression	30	High Distress	4	Weak Adherence	Third Trimester	Yes	Female	Yes	No	No	Not Tested	25.89	Overweight	Yes	Yes	Yes	No	Yes	Private Physician	Yes, Exclusive	<= 30 years	Urban	Others	Unemployed	Yes	Crowded	No	1
142	Food Insecure	2	2	No Disordered Eating	Good Sleep Quality	5	0	0	No anxiety	No Depression	6	Moderate Distress	4	Weak Adherence	Second Trimester	Yes	Male	No	No	No	Not Tested	21.61	Normal	Yes	Yes	No	No	Yes	Private Physician	Yes, Mixed	> 30 years	Urban	University/equivalent	Employed	No	Not Crowded	Yes	1
143	Food Insecure	10	6	No Disordered Eating	Poor Sleep Quality	7	1	4	No anxiety	Depression	17	High Distress	3	Weak Adherence	Second Trimester	No	Male	No	Yes	No	No	26.17	Overweight	Yes	No	No	No	Yes	Private Physician	Yes, Exclusive	> 30 years	Rural	Others	Employed	Yes	Not Crowded	No	1
144	Food Secure	0	8	No Disordered Eating	Poor Sleep Quality	7	1	2	No anxiety	No Depression	12	High Distress	5	Weak Adherence	Second Trimester	Yes	Female	Yes	No	No	Not Tested	22.06	Normal	Yes	Yes	Yes	No	Yes	Private Physician	Yes, Exclusive	> 30 years	Urban	University/equivalent	Employed	No	Not Crowded	Yes	1
145	Food Secure	0	2	No Disordered Eating	Poor Sleep Quality	11	4	2	Anxiety	No Depression	12	High Distress	2	Weak Adherence	Third Trimester	No	Male	Yes	Yes	No	No	25	Overweight	Yes	Yes	Yes	No	Yes	Private Physician	Yes, Exclusive	> 30 years	Urban	Others	Unemployed	No	Crowded	No	1
146	Food Secure	0	1	No Disordered Eating	Good Sleep Quality	2	3	3	Anxiety	Depression	8	Moderate Distress	10	Good to Very Good Adherence	Third Trimester	No	Female	Yes	No	No	No	22.96	Normal	Yes	No	No	No	Yes	Private Physician	Did not decide yet	> 30 years	Urban	University/equivalent	Unemployed	No	Crowded	Prefer Not to Say	1
